# Supplementary material for: Inhibition of Cell Proliferation and Cell Viability by Sinecatechins in Cutaneous SCC Cells Is Related to an Imbalance of ROS and Loss of Mitochondrial Membrane Potential
Source: Antioxidants (Basel). 2022 Jul 21;11(7):1416. doi: 10.3390/antiox11071416 (PMC9312260; doi:10.3390/antiox11071416)
Supplement: Supplementary file 1 [file antioxidants-11-01416-s001.zip]

Archive with 1 entries (1 files):
- antioxidants-1803095-supplementary.pdf
